# Supplementary material for: Capturing complexity: field-testing the use of ‘structure from motion’ derived virtual models to replicate standard measures of reef physical structure
Source: PeerJ. 2019 Mar 4;7:e6540. doi: 10.7717/peerj.6540 (PMC6404651; doi:10.7717/peerj.6540)
Supplement: Supplemental Information 1 — The dataset contains information on linear distance, surface distance and visual complexity for all reef substrates analysed in this manuscript. [file peerj-07-6540-s001.csv]

Site	Transect	Virtual_Surface_Rugosity	Virtual_Linear_Rugosity	InSitu_Linear_Rugosity	InSitu_Surface_Rugosity	Difference_Surface_Rugosity	InSitu_RugosityRatio	Virtual_RugosityRatio	Visual_grade	Dominant_Substrate	Dominant_Substrate_code
Batasan	10	12.29	7.06	7.1	10	2.29	1.408450704	1.740793201	3	Sparse Branching acropora	D
Batasan	9	11.99	7.59	7.6	10	1.99	1.315789474	1.579710145	3	Sparse Branching acropora	D
Batasan	8	11.14	6.83	6.84	10	1.14	1.461988304	1.631039531	3	Sparse Branching acropora	D
Batasan	7	9.716	6.21	6.2	10	-0.284	1.612903226	1.564573269	3	Sparse Branching acropora	D
Batasan	6	10.86	6.31	6.3	10	0.86	1.587301587	1.721077655	3	Sparse Branching acropora	D
Batasan	5	11.74	7.72	7.75	10	1.74	1.290322581	1.520725389	3	Sparse Branching acropora	D
Batasan	4	11.73	7.75	7.73	10	1.73	1.293661061	1.513548387	3	Sparse Branching acropora	D
Batasan	3	11.98	7.37	7.38	10	1.98	1.35501355	1.62550882	3	Sparse Branching acropora	D
Batasan	2	11.37	7.14	7.16	10	1.37	1.396648045	1.592436975	3	Sparse Branching acropora	D
Batasan	1	11.3	7.4	7.4	10	1.3	1.351351351	1.527027027	3	Sparse Branching acropora	D
Pandanon A	10	9.943	9.01	9	10	-0.057	1.111111111	1.103551609	0	Flattened rubble	A
Pandanon A	9	9.84	8.38	8.4	10	-0.16	1.19047619	1.174224344	0	Flattened rubble	A
Pandanon A	8	10.52	8.99	9	10	0.52	1.111111111	1.170189099	0	Flattened rubble	A
Pandanon A	7	10.19	9.18	9.18	10	0.19	1.089324619	1.110021786	0	Flattened rubble	A
Pandanon A	6	10.09	9.11	9.1	10	0.09	1.098901099	1.107574094	0	Flattened rubble	A
Pandanon A	5	10.01	9.3	9.28	10	0.01	1.077586207	1.076344086	0	Flattened rubble	A
Pandanon A	4	10.01	9.31	9.3	10	0.01	1.075268817	1.07518797	0	Flattened rubble	A
Pandanon A	3	9.356	8.21	8.2	10	-0.644	1.219512195	1.139585871	0	Flattened rubble	A
Pandanon A	2	10.03	9.25	9.26	10	0.03	1.079913607	1.084324324	0	Flattened rubble	A
Pandanon A	1	10.14	8.64	8.63	10	0.14	1.158748552	1.173611111	0	Flattened rubble	A
BilangBilangan	10	11.6	6.58	6.57	10	1.6	1.522070015	1.762917933	4	Branching and massive	E
BilangBilangan	9	10.5	6.78	6.8	10	0.5	1.470588235	1.548672566	4	Branching and massive	E
BilangBilangan	8	11.61	6.41	6.43	10	1.61	1.555209953	1.811232449	4	Branching and massive	E
BilangBilangan	7	11.48	6.39	6.4	10	1.48	1.5625	1.796557121	4	Branching and massive	E
BilangBilangan	6	12.21	6.76	6.7	10	2.21	1.492537313	1.806213018	4	Branching and massive	E
BilangBilangan	5	11.64	7.22	7.22	10	1.64	1.385041551	1.612188366	4	Branching and massive	E
BilangBilangan	4	11.55	6.59	6.58	10	1.55	1.519756839	1.752655539	4	Branching and massive	E
BilangBilangan	3	11.02	7.4	7.4	10	1.02	1.351351351	1.489189189	4	Branching and massive	E
BilangBilangan	2	10.71	7.1	7.1	10	0.71	1.408450704	1.508450704	4	Branching and massive	E
BilangBilangan	1	12.06	7.76	7.76	10	2.06	1.288659794	1.554123711	4	Branching and massive	E
BilBil	10	11.98	6.89	6.85	10	1.98	1.459854015	1.738751814	4	Branching and massive	E
BilBil	9	10.84	6	6	10	0.84	1.666666667	1.806666667	4	Branching and massive	E
BilBil	8	11.3	6.46	6.5	10	1.3	1.538461538	1.749226006	4	Branching and massive	E
BilBil	7	11.52	7.07	7	10	1.52	1.428571429	1.629420085	4	Branching and massive	E
BilBil	6	10.86	5.9	5.96	10	0.86	1.677852349	1.840677966	4	Branching and massive	E
BilBil	5	10.31	6.38	6.4	10	0.31	1.5625	1.615987461	4	Branching and massive	E
BilBil	4	12.09	6.31	6.35	10	2.09	1.57480315	1.916006339	4	Branching and massive	E
BilBil	3	11.46	7.55	7.6	10	1.46	1.315789474	1.517880795	4	Branching and massive	E
BilBil	2	12.33	6.98	7	10	2.33	1.428571429	1.766475645	4	Branching and massive	E
BilBil	1	10.81	7.15	7.15	10	0.81	1.398601399	1.511888112	4	Branching and massive	E
Putik	9	9.874	6.25	6.24	10	-0.126	1.602564103	1.57984	2	Foliose	B
Putik	8	9.995	7.25	7.23	10	-0.005	1.383125864	1.37862069	2	Foliose	B
Putik	7	10.16	7.99	8	10	0.16	1.25	1.271589487	2	Foliose	B
Putik	6	9.674	7.22	7.23	10	-0.326	1.383125864	1.339889197	2	Foliose	B
Putik	5	10.26	7.64	7.63	10	0.26	1.31061599	1.342931937	2	Foliose	B
Putik	4	10.77	7.75	7.75	10	0.77	1.290322581	1.389677419	2	Foliose	B
Putik	3	9.971	6.93	6.93	10	-0.029	1.443001443	1.438816739	2	Foliose	B
Putik	2	10.24	7.4	7.4	10	0.24	1.351351351	1.383783784	2	Foliose	B
Pandanon B	10	11	7.7	7.7	10	1	1.298701299	1.428571429	1	Tables and massive on sand	C
Pandanon B	9	10.59	8.42	8.4	10	0.59	1.19047619	1.257719715	1	Tables and massive on sand	C
Pandanon B	8	10.04	7.75	7.75	10	0.04	1.290322581	1.295483871	1	Tables and massive on sand	C
Pandanon B	7	10.65	8.11	8.1	10	0.65	1.234567901	1.313193588	1	Tables and massive on sand	C
Pandanon B	6	10.18	7.75	7.75	10	0.18	1.290322581	1.313548387	1	Tables and massive on sand	C
Pandanon B	5	10.06	8.92	8.93	10	0.06	1.119820829	1.127802691	1	Tables and massive on sand	C
Pandanon B	4	9.565	8.2	8.2	10	-0.435	1.219512195	1.166463415	1	Tables and massive on sand	C
Pandanon B	3	9.805	7.91	7.9	10	-0.195	1.265822785	1.239570164	1	Tables and massive on sand	C
Pandanon B	2	9.88	8.8	8.8	10	-0.12	1.136363636	1.122727273	1	Tables and massive on sand	C
Pandanon B	1	9.961	8.02	8.02	10	-0.039	1.246882793	1.24201995	1	Tables and massive on sand	C
